# Supplementary material for: A domain-based framework for cognitive profile identification in Parkinson’s disease across diverse samples
Source: Front Neuroanat. 2025 Jun 19;19:1566835. doi: 10.3389/fnana.2025.1566835 (PMC12222200; doi:10.3389/fnana.2025.1566835)
Supplement: Supplementary file 1 [file Table_1.xlsx]

## Sheet: Supplementary table 1_x0009_
Supplementary table 1
Normality tests for the clinical variables of the PD sample
	Kolmogorov-Smirnov
	Statistic	df	Sig.
Age	0.101986	311	< .001
Years of PD evolution	0.1509	311	< .001
UPDRS III off meds	0.0447185	311	.619
LEDD	0.0844516	311	< .001
*. This is a lower bound of the true significance.
