# Supplementary material for: A domain-based framework for cognitive profile identification in Parkinson’s disease across diverse samples
Source: Front Neuroanat. 2025 Jun 19;19:1566835. doi: 10.3389/fnana.2025.1566835 (PMC12222200; doi:10.3389/fnana.2025.1566835)
Supplement: Supplementary file 2 [file Table_2.xlsx]

## Sheet: Supplementary table 2
Supplementary table 2
Principal Component Analysis across samples
Principal Componente Analysis
SAMPLE	Factor 1		Factor 2		Factor 3		Factor 4		Factor 4		Total of variance explained
	Neuropsychological Tests	Percentage of Variance explained	Neuropsychological Tests	Percentage of Variance explained	Neuropsychological Tests	Percentage of Variance explained	Neuropsychological Tests	Percentage of Variance explained	Neuropsychological Tests	Percentage of Variance explained
GALICIA	Copy of ROCF (.745)	16,112%	Semantic Fluency (.757)	15,149%	Phonologic fluency (-.789)	12,192%	LENU (.898)	10,260%	Delayed Recall of ROCF(.914)	9,927%	63,641%
	DRS I-P (.705)		DRS Attention (.703)
	DRS Memory (.647)		DRS Conceptualization (.563)		DRS Construction (.592)
			JOL (.437)
MADRID	TMT A time (-.825)	24,521 %	DI total (.848) and span (.637)	17,024%	Immediate Recall ROCF (.939)	11,898%	DRS Construction (.868)	10,024	Recognition of ROCF (.765)	7,802%	71,270%
	TMT B time (-.809)
	Phonologic Fluency (.783)		DD (.765)				JOL (.617)
	DRS I-P (.768)
	Copy ROCF time (-.767)		DRS Attention (.763)		Differed Recall ROCF (.916)		Copy of ROCF precision (.500)		Stroop Interference (.638)
	Similarities WAIS (.679)
	Semantic Fluency (.659)		DRS Conceptualization (.464)				DRS Memory (.464)
	LENU (.523)
SEVILLA	WCST Non perseverative errors (-.765)	19,371%	DD Span (.940)	17,941%	TMT A time (-.697)	16,731%	Stroop part C (-.890)	9,265	WCST Perseverative errors (.951)	8,867%	72,175%
	TMT B time (-.751)				BNT (.658)
	Stroop Part A (.679)		DI Span (.915)		HVOT (.642)
	BVRT (.626)				LENU (.581)
CONTROLS	5DT Part 1 and 2 (.646)	21,484%	Pentagon Copy (-.862)	16,860%	DI (.724)	15,151%	Semantic Fluency (-.798)	12,755	Paired Words WAIS (.972)	9,687%	75,938%
	Part 3 (.847)		TMT B (.587)		Phonologic fluency (.715)
	Part 4 (.646)		TMT A (.543)		DD (.637)
