# Supplementary material for: A domain-based framework for cognitive profile identification in Parkinson’s disease across diverse samples
Source: Front Neuroanat. 2025 Jun 19;19:1566835. doi: 10.3389/fnana.2025.1566835 (PMC12222200; doi:10.3389/fnana.2025.1566835)
Supplement: Supplementary file 3 [file Table_3.xlsx]

## Sheet: Supplementary table 2
Supplementary table 3
Post Hoc comparisons for the controls clusters
Multiple Comparisons Tukey HSD
Dependent Variable			Mean Difference (I-J)	Std. Error	Sig.	95% Confidence Interval
						Lower Bound	Upper Bound
Attention/WM_Composite	Cluster 1	Cluster 2	-1.315*	0.292	< .001	-2.01029	-0.619286
		Cluster 3	-2.596*	0.281	< .001	-3.26699	-1.92595
	Cluster 2	Cluster 1	1.315*	0.292	< .001	0.619286	2.01029
		Cluster 3	-1.282*	0.162	< .001	-1.66917	-0.894188
	Cluster 3	Cluster 1	2.596*	0.281	< .001	1.92595	3.26699
		Cluster 2	1.282*	0.162	< .001	0.894188	1.66917
Memory_Composite	Cluster 1	Cluster 2	0.327232	0.384	0.672	-0.588102	1.24257
		Cluster 3	-0.577479	0.37	0.269	-1.45994	0.304978
	Cluster 2	Cluster 1	-0.327232	0.384	0.672	-1.24257	0.588102
		Cluster 3	-.905*	0.214	< .001	-1.41468	-0.394741
	Cluster 3	Cluster 1	0.577479	0.37	0.268731	-0.304978	1.45994
		Cluster 2	.905*	0.214	< .001	0.394741	1.41468
Executive Functions_Composite	Cluster 1	Cluster 2	-1.923*	0.297	< .001	-2.63104	-1.21498
		Cluster 3	-3.345*	0.286	< .001	-4.02732	-2.66213
	Cluster 2	Cluster 1	1.923*	0.297	< .001	1.21498	2.63104
		Cluster 3	-1.422*	0.165	< .001	-1.81619	-1.02724
	Cluster 3	Cluster 1	3.345*	0.286	< .001	2.66213	4.02732
		Cluster 2	1.422*	0.165	< .001	1.02724	1.81619
Visuospatial Function_Composite	Cluster 1	Cluster 2	-2.037*	0.287	< .001	-2.72137	-1.35216
		Cluster 3	-2.310*	0.277	< .001	-2.9702	-1.65017
	Cluster 2	Cluster 1	2.037*	0.287	< .001	1.35216	2.72137
		Cluster 3	-0.27342	0.16	0.207842	-0.654841	0.108001
	Cluster 3	Cluster 1	2.310*	0.277	< .001	1.65017	2.9702
		Cluster 2	0.27342	0.16	0.207842	-0.108001	0.654841
Language_Composite	Cluster 1	Cluster 2	-0.631765	0.332	0.144843	-1.4244	0.160872
		Cluster 3	-2.096**	0.32	< .001	-2.85972	-1.33139
	Cluster 2	Cluster 1	0.631765	0.332	0.144843	-0.160872	1.4244
		Cluster 3	-1.464*	0.185	< .001	-1.9054	-1.02218
	Cluster 3	Cluster 1	2.096*	0.32	< .001	1.33139	2.85972
		Cluster 2	1.464*	0.185	< .001	1.02218	1.9054
*. The mean difference is significant at the 0.05 level.
