# Supplementary material for: A domain-based framework for cognitive profile identification in Parkinson’s disease across diverse samples
Source: Front Neuroanat. 2025 Jun 19;19:1566835. doi: 10.3389/fnana.2025.1566835 (PMC12222200; doi:10.3389/fnana.2025.1566835)
Supplement: Supplementary file 4 [file Table_4.xlsx]

## Sheet: Supplementary table 3
Supplementary table 4
Post Hoc comparisons for the PD neuropsychological Clusters and the control group
Multiple Comparisons Tukey HSD
Dependent Variable			Mean Difference (I-J)	Std. Error	Sig.	95% Confidence Interval
						Lower Bound	Upper Bound
Attention/WM	Frontostriatal profile (cluster 1)	Cluster 2	-2.317*	0.163757	< ,001	-2.73905	-1.89414
		Cluster 3	-2.111*	0.14957	< ,001	-2.49732	-1.72561
		Control	-1.285*	0.161777	< ,001	-1.70284	-0.868138
	Preserved profile (cluster 2)	Cluster 1	2.317*	0.163757	< ,001	1.89414	2.73905
		Cluster 3	0.205132	0.142507	.475	-0.162506	0.57277
		Control	1.031*	0.15527	< ,001	0.630545	1.43167
	Posterior profile (cluster 3)	Cluster 1	2.111*	0.14957	< ,001	1.72561	2.49732
		Cluster 2	-0.205132	0.142507	0.475463	-0.57277	0.162506
		Control	.826*	0.140227	< ,001	0.464221	1.18773
	Control group	Cluster 1	1.285*	0.161777	< ,001	0.868138	1.70284
		Cluster 2	-1.031*	0.15527	< ,001	-1.43167	-0.630545
		Cluster 3	-.826*	0.140227	< ,001	-1.18773	-0.464221
Memory	Frontostriatal profile (cluster 1)	Cluster 2	-1.749*	0.176493	< ,001	-2.20459	-1.29397
		Cluster 3	-1.017*	0.161202	< ,001	-1.43238	-0.600647
		Control	-0.0857182	0.174359	.961	-0.535526	0.364089
	Preserved profile (cluster 2)	Cluster 1	1.749*	0.176493	< ,001	1.29397	2.20459
		Cluster 3	0.733*	0.153591	< ,001	0.336536	1.129
		Control	1.664*	0.167346	< ,001	1.23185	2.09528
	Posterior profile (cluster 3)	Cluster 1	1.017*	0.161202	< ,001	0.600647	1.43238
		Cluster 2	-0.733*	0.153591	< ,001	-1.129	-0.336536
		Control	0.931*	0.151133	< ,001	0.540905	1.32069
	Control group	Cluster 1	0.0857182	0.174359	.961	-0.364089	0.535526
		Cluster 2	-1.664*	0.167346	< ,001	-2.09528	-1.23185
		Cluster 3	-.931*	0.151133	< ,001	-1.32069	-0.540905
Executive Functions	Frontostriatal profile (cluster 1)	Cluster 2	-2.126*	0.166053	< ,001	-2.55468	-1.69792
		Cluster 3	-1.490*	0.151667	< ,001	-1.88113	-1.09859
		Control	-2.112*	0.164045	< ,001	-2.53541	-1.68901
	Preserved profile (cluster 2)	Cluster 1	2.126*	0.166053	< ,001	1.69792	2.55468
		Cluster 3	.636*	0.144505	< ,001	0.263647	1.00923
		Control	0.0140882	0.157447	0.999743	-0.392091	0.420268
	Posterior profile (cluster 3)	Cluster 1	1.490*	0.151667	< ,001	1.09859	1.88113
		Cluster 2	-.636*	0.144505	< ,001	-1.00923	-0.263647
		Control	-0.622*	0.142193	< ,001	-0.989178	-0.255523
	Control group	Cluster 1	2.112*	0.164045	< ,001	1.68901	2.53541
		Cluster 2	-0.0140882	0.157447	0.999743	-0.420268	0.392091
		Cluster 3	0.622*	0.142193	< ,001	0.255523	0.989178
Visuospatial Function	Frontostriatal profile (cluster 1)	Cluster 2	-0.217874	0.161082	0.529991	-0.633431	0.197684
		Cluster 3	0.978*	0.147127	< ,001	0.597948	1.35706
		Control	-0.619*	0.159134	.001	-1.02939	-0.208325
	Preserved profile (cluster 2)	Cluster 1	0.217874	0.161082	.530	-0.197684	0.633431
		Cluster 3	1.195*	0.14018	< ,001	0.833744	1.55701
		Control	-0.401*	0.152734	.044	-0.795005	-0.00696158
	Posterior profile (cluster 3)	Cluster 1	-0.978*	0.147127	< ,001	-1.35706	-0.597948
		Cluster 2	-1.195*	0.14018	< ,001	-1.55701	-0.833744
		Control	-1.596*	0.137937	< ,001	-1.95221	-1.24051
	Control group	Cluster 1	0.619*	0.159134	0.000678274	0.208325	1.02939
		Cluster 2	0.401*	0.152734	0.044323	0.00696158	0.795005
		Cluster 3	1.596*	0.137937	< ,001	1.24051	1.95221
Language	Frontostriatal profile (cluster 1)	Cluster 2	-1.386*	0.164295	< ,001	-1.80946	-0.961766
		Cluster 3	0.722*	0.150062	< ,001	0.335235	1.10949
		Control	-0.873*	0.162309	< ,001	-1.29211	-0.454663
	Preserved profile (cluster 2)	Cluster 1	1.386*	0.164295	< ,001	0.961766	1.80946
		Cluster 3	2.108*	0.142976	< ,001	1.73913	2.47682
		Control	0.512*	0.155781	.006	0.110347	0.91411
	Posterior profile (cluster 3)	Cluster 1	-0.722*	0.150062	< ,001	-1.10949	-0.335235
		Cluster 2	-2.108*	0.142976	< ,001	-2.47682	-1.73913
		Control	-1.596*	0.140689	< ,001	-1.95869	-1.2328
	Control group	Cluster 1	0.873*	0.162309	< ,001	0.454663	1.29211
		Cluster 2	-0.512*	0.155781	.006	-0.91411	-0.110347
		Cluster 3	1.596*	0.140689	< ,001	1.2328	1.95869
*. The mean difference is significant at the 0.05 level.
