# Supplementary material for: A domain-based framework for cognitive profile identification in Parkinson’s disease across diverse samples
Source: Front Neuroanat. 2025 Jun 19;19:1566835. doi: 10.3389/fnana.2025.1566835 (PMC12222200; doi:10.3389/fnana.2025.1566835)
Supplement: Supplementary file 5 [file Table_5.xlsx]

## Sheet: Supplementary table 4
Supplementary table 5
Post Hoc comparison of the clinical variables for the PD clusters
Multiple Comparisons Tukey HSD
Dependent Variable			Mean Difference (I-J)	Std. Error	Sig.	95% Confidence Interval
						Lower Bound	Upper Bound
Age	Frontostriatal profile (cluster 1)	Cluster 2	3.412*	1.30234	.025	0.345351	6.47963
		Cluster 3	-1.802	1.18951	.285	-4.60308	0.999754
	Preserved profile (cluster 2)	Cluster 1	-3.412*	1.30234	.025	-6.47963	-0.345351
		Cluster 3	-5.214*	1.13334	< .001	-7.8833	-2.54502
	Posterior profile (cluster 3)	Cluster 1	1.80166	1.18951	.285	-0.999754	4.60308
		Cluster 2	5.214*	1.13334	< .001	2.54502	7.8833
LEDD	Frontostriatal profile (cluster 1)	Cluster 2	-179.501	102.347	.187	-420.539	61.5374
		Cluster 3	-158.604	93.4805	.208	-378.76	61.5518
	Preserved profile (cluster 2)	Cluster 1	179.501	102.347	.187	-61.5374	420.539
		Cluster 3	20.8966	89.0664	.970	-188.864	230.657
	Posterior profile (cluster 3)	Cluster 1	158.604	93.4805	.208	-61.5518	378.76
		Cluster 2	-20.8966	89.0664	.970	-230.657	188.864
UPDRS III OFF	Frontostriatal profile (cluster 1)	Cluster 2	-2.78104	1.71178	.237	-6.81247	1.25038
		Cluster 3	-2.9151	1.56348	.151	-6.59726	0.767063
	Preserved profile (cluster 2)	Cluster 1	2.78104	1.71178	.237	-1.25038	6.81247
		Cluster 3	-0.134055	1.48966	.996	-3.64235	3.37424
	Posterior profile (cluster 3)	Cluster 1	2.9151	1.56348	.996	-0.767063	6.59726
		Cluster 2	0.134055	1.48966	.996	-3.37424	3.64235
Years of PD evolution	Frontostriatal profile (cluster 1)	Cluster 2	1.26531	0.728872	.193	-0.451255	2.98188
		Cluster 3	0.845934	0.665726	.413	-0.721919	2.41379
	Preserved profile (cluster 2)	Cluster 1	-1.26531	0.728872	.193	-2.98188	0.451255
		Cluster 3	-0.419378	0.634291	.786	-1.9132	1.07444
	Posterior profile (cluster 3)	Cluster 1	-0.845934	0.665726	.413	-2.41379	0.721919
		Cluster 2	0.419378	0.634291	.786	-1.07444	1.9132
*. The mean difference is significant at the 0.05 level.
