# Supplementary material for: A domain-based framework for cognitive profile identification in Parkinson’s disease across diverse samples
Source: Front Neuroanat. 2025 Jun 19;19:1566835. doi: 10.3389/fnana.2025.1566835 (PMC12222200; doi:10.3389/fnana.2025.1566835)
Supplement: Supplementary file 6 [file Table_6.xlsx]

## Sheet: Supplementary table 5
										Supplementary table 6
										Post Hoc comparisons of the neuropsychological composites across PD clusters
Tukey HSD										Multiple Comparisons Tukey HSD
						Lower Bound	Upper Bound			Dependent Variable			Mean Difference (I-J)	Std. Error	Sig.	95% Confidence Interval
Attention and WM	0	1	,882120104226499*	0.112598	5.09985e-09	0.61696	1.14728									Lower Bound	Upper Bound
		2	.330418902463171*	0.0931282744861462	0.00129791	0.111109	0.549728			Attention/WM	Frontostriatal profile (cluster 1)	Cluster 2	-2.317*	0.161137	< .001	-2.69609	-1.9371
	1	0	-,882120104226498*	0.112598	5.09985e-09	-1.14728	-0.61696					Cluster 3	-2.111*	0.147177	< .001	-2.45808	-1.76485
		2	-,551701201763327*	0.10962	2.44364e-06	-0.809848	-0.293554				Preserved profile (cluster 2)	Cluster 1	2.317*	0.161137	< .001	1.9371	2.69609
	2	0	-,330418902463171*	0.0931283	0.00129791	-0.549728	-0.111109					Cluster 3	0.205	0.140228	.310	-0.125118	0.535382
		1	,551701201763327*	0.10962	2.44364e-06	0.293554	0.809848				Posterior profile (cluster 3)	Cluster 1	2.111*	0.147177	< .001	1.76485	2.45808
Executive Functions	0	1	2,872080605313561*	0.166493	5.09966e-09	2.48	3.26416					Cluster 2	-0.205132	0.140228	.310	-0.535382	0.125118
		2	,554476823209793*	0.137704	0.000209382	0.230196	0.878758			Executive Functions	Frontostriatal profile (cluster 1)	Cluster 2	-2.126*	0.155802	< .001	-2.49323	-1.75937
	1	0	-2,872080605313560*	0.166493	5.09966e-09	-3.26416	-2.48					Cluster 3	-1.490*	0.142304	< .001	-1.825	-1.15472
		2	-2,317603782103768*	0.16209	5.09966e-09	-2.69931	-1.9359				Preserved profile (cluster 2)	Cluster 1	2.126*	0.155802	< .001	1.75937	2.49323
	2	0	-,554476823209792*	0.137704	0.000209382	-0.878758	-0.230196					Cluster 3	0.636*	0.135584	< .001	0.317124	0.955754
		1	2,317603782103768*	0.16209	5.09966e-09	1.9359	2.69931				Posterior profile (cluster 3)	Cluster 1	1.490*	0.142304	< .001	1.15472	1.825
Memory	0	1	,566130337704769*	0.0520407	5.09966e-09	0.443579	0.688682					Cluster 2	-0.636*	0.135584	< .001	-0.955754	-0.317124
		2	,279395566547627*	0.043042	6.07853e-09	0.178035	0.380756			Memory	Frontostriatal profile (cluster 1)	Cluster 2	-1.749*	0.180366	< .001	-2.17406	-1.3245
	1	0	-,566130337704769*	0.0520407	5.09966e-09	-0.688682	-0.443579					Cluster 3	-1.017*	0.16474	< .001	-1.40449	-0.628535
		2	-,286734771157142*	0.0506643	1.07543e-07	-0.406045	-0.167425				Preserved profile (cluster 2)	Cluster 1	1.749*	0.180366	< .001	1.3245	2.17406
	2	0	-,279395566547627*	0.043042	6.07853e-09	-0.380756	-0.178035					Cluster 3	.733*	0.156961	< .001	0.363107	1.10243
		1	,286734771157142*	0.0506643	1.07543e-07	0.167425	0.406045				Posterior profile (cluster 3)	Cluster 1	1.017*	0.16474	< .001	0.628535	1.40449
Visuospatial Functions	0	1	3,853319199273024*	0.202421	5.09966e-09	3.37663	4.33					Cluster 2	-0.733*	0.156961	< .001	-1.10243	-0.363107
		2	,708233321302195*	0.167419	9.08155e-05	0.313975	1.10249			Visuospatial Function	Frontostriatal profile (cluster 1)	Cluster 2	-0.217874	0.165011	.385	-0.606491	0.170744
	1	0	-3,853319199273024*	0.202421	5.09966e-09	-4.33	-3.37663					Cluster 3	.978*	0.150715	< .001	0.622554	1.33245
		2	-3,145085877970829*	0.197067	5.09966e-09	-3.60916	-2.68101				Preserved profile (cluster 2)	Cluster 1	0.217874	0.165011	.385	-0.170744	0.606491
	2	0	-,708233321302194*	0.167419	9.08155e-05	-1.10249	-0.313975					Cluster 3	1.195*	0.143599	< .001	0.857188	1.53357
		1	3,145085877970830*	0.197067	5.09966e-09	2.68101	3.60916				Posterior profile (cluster 3)	Cluster 1	-0.978*	0.150715	< .001	-1.33245	-0.622554
Language	0	1	-4,057670841436778*	0.190318	5.09966e-09	-4.50585	-3.60949					Cluster 2	-1.195*	0.143599	< .001	-1.53357	-0.857188
		2	1,082844324668181*	0.157408	5.19407e-09	0.71216	1.45353			Language	Frontostriatal profile (cluster 1)	Cluster 2	-1.386*	0.15931	< .001	-1.7608	-1.01042
	1	0	4,057670841436778*	0.190318	5.09966e-09	3.60949	4.50585					Cluster 3	0.722*	0.145508	< .001	0.379676	1.06505
		2	5,140515166104959*	0.185284	5.09966e-09	4.70419	5.57684				Preserved profile (cluster 2)	Cluster 1	1.386*	0.15931	< .001	1.01042	1.7608
	2	0	-1,082844324668181*	0.157408	5.19407e-09	-1.45353	-0.71216					Cluster 3	2.108*	0.138637	< .001	1.78147	2.43448
		1	-5,140515166104959*	0.185284	5.09966e-09	-5.57684	-4.70419				Posterior profile (cluster 3)	Cluster 1	-0.722*	0.145508	< .001	-1.06505	-0.379676
*. The mean difference is significant at the 0.05 level.												Cluster 2	-2.108*	0.138637	< .001	-2.43448	-1.78147
										*. The mean difference is significant at the 0.05 level.
